# Supplementary material for: PASI: A novel pathway method to identify delicate group effects
Source: PLoS One. 2018 Jul 5;13(7):e0199991. doi: 10.1371/journal.pone.0199991 (PMC6033442; doi:10.1371/journal.pone.0199991)
Supplement: S1 Table — (XLSX) [file pone.0199991.s001.xlsx]

## Sheet: GSE30211_dc
In this sheet we list samples from GEO data GSE30211 that were used as cases and controls in comparison T1D_1
Cases	Controls
Case6_6	Control6_5
T1DCase1_7	T1DControl1_5
T1DCase3_5	T1DControl3B_2
T1DCase4_7	T1DControl4_4
T1DCase5_8	T1DControl5A_6
T1DCase9_7	T1DControl9_5
T1DCase11_8	T1DControl11_6
T1DCase12_6	T1DControl12_3
T1DCase13_5	T1DControl13B_3
T1DCase14_5	T1DControl16_7
T1DCase15_8	T1DControl18_3
T1DCase16_9
T1DCase18_5

## Sheet: GSE30211_sc
In this sheet we list samples from GEO data GSE30211 that were used as cases and controls in comparison Sero_1
Cases	Controls
Case6_1	Control3_2
Case7_7	Control6_2
Case10_3	Control10_2
T1DCase1_1	T1DControl1_2
T1DCase2_1	T1DControl2_1
T1DCase3_1	T1DControl3B_1
T1DCase5_1	T1DControl4_2
T1DCase6_1	T1DControl5A_2
T1DCase7_1	T1DControl6_1
T1DCase8_1	T1DControl7_3
T1DCase9_1	T1DControl8_2
T1DCase10_1	T1DControl9_2
T1DCase12_1	T1DControl10_3
T1DCase13_1	T1DControl13B_1
T1DCase14_1	T1DControl16_2
T1DCase15_1	T1DControl17A_5
T1DCase16_1	T1DControl18_1
T1DCase17_1
T1DCase18_1

## Sheet: GSE9006_dc
In this sheet we list samples from GEO data GSE9006 that were used as cases and controls in comparison T1D_2
Cases	Controls
IDDM1_T1D_New	H122_Healthy
IDDM11_T1D_New	H124_Healthy
IDDM14_T1D_New	H125_Healthy
IDDM15_T1D_New	H126_Healthy
IDDM16_T1D_New	H133_Healthy
IDDM17_T1D_New	H148_Healthy
IDDM18_T1D_New	H149_Healthy
IDDM19_T1D_New	H150_Healthy
IDDM20_T1D_New	H152_Healthy
IDDM22_T1D_New	H166_Healthy
IDDM23_T1D_New	H171_Healthy
IDDM24_T1D_New	H176_Healthy
IDDM25_T1D_New	H178_Healthy
IDDM27_T1D_New	H28_Healthy
IDDM3_T1D_New	H37_Healthy
IDDM30_T1D_New	H42_Healthy
IDDM32_T1D_New	H48_Healthy
IDDM34_T1D_New	H98_Healthy
IDDM37_T1D_New
IDDM38_T1D_New
IDDM39_T1D_New
IDDM4_T1D_New
IDDM41_T1D_New
IDDM42_T1D_New
IDDM43_T1D_New
IDDM45_T1D_New
IDDM46_T1D_New
IDDM47_T1D_New
IDDM48_T1D_New
IDDM5_T1D_New
IDDM50_T1D_New
IDDM52_T1D_New
IDDM53_T1D_New
IDDM54_T1D_New
IDDM55_T1D_New
IDDM56_T1D_New
IDDM57_T1D_New
IDDM59_T1D_New
IDDM6_T1D_New
IDDM61_T1D_New
IDDM7_T1D_New
IDDM8_T1D_New
IDDM9_T1D_New

## Sheet: GSE55098_dc
In this sheet we list samples from GEO data GSE55098 that were used as cases and controls in comparison T1D_3
Cases	Controls
T1D_1	Control_1
T1D_2	Control_2
T1D_3	Control_3
T1D_4	Control_4
T1D_5	Control_5
T1D_6	Control_6
T1D_7	Control_7
T1D_8	Control_8
T1D_9	Control_9
T1D_10	Control_10
T1D_11
T1D_12

## Sheet: MTAB1724_dc
In this sheet we list samples from ArrayExpress data MTAB1724 that were used as cases and controls in comparison T1D_4
Cases	Controls
T1D_ND_114	control_26
T1D_ND_115	control_27
T1D_ND_116	control_28
T1D_ND_117	control_29
T1D_ND_118	control_30
T1D_ND_119	control_31
T1D_ND_120	control_32
T1D_ND_121	control_33
T1D_ND_122	control_34
T1D_ND_123	control_35
T1D_ND_124	control_36
T1D_ND_125	control_37
T1D_ND_126	control_38
T1D_ND_127	control_39
T1D_ND_128	control_40
T1D_ND_129	control_41
T1D_ND_130	control_42
T1D_ND_131	control_43
T1D_ND_132	control_44
T1D_ND_133	control_45
T1D_ND_134	control_46
T1D_ND_135	control_47
T1D_ND_136	control_48
T1D_ND_137	control_49
T1D_ND_138	control_50
T1D_ND_139	control_51
T1D_ND_140	control_52
T1D_ND_141	control_53
T1D_ND_142	control_54
T1D_ND_143	control_55
T1D_ND_144	control_56
T1D_ND_145	control_57
T1D_ND_146	control_58
T1D_ND_147	control_59
T1D_ND_148	control_60
T1D_ND_149	control_61
T1D_ND_150	control_62
T1D_ND_151	control_63
T1D_ND_152	control_64
T1D_ND_153	control_65
T1D_ND_154	control_66
T1D_ND_155	control_67
T1D_ND_156	control_68
T1D_ND_157	control_69
T1D_ND_158	control_70
T1D_ND_159	control_71
T1D_ND_160	control_72
T1D_ND_161	control_73
T1D_ND_162	control_74
	control_75
	control_76
	control_77
	control_78
	control_79
	control_80
	control_81
	control_82
	control_83
	control_84
	control_85
	control_86
	control_87
	control_88
	control_89
	control_90
	control_91
	control_92
	control_93
	control_94
	control_95
	control_96
	control_97
	control_98
	control_99
	control_100
	control_101
	control_102
	control_103
	control_104
	control_105
	control_106
	control_107
	control_108
	control_109
	control_110
	control_111
	control_112
	control_113

## Sheet: MTAB1724_sc
In this sheet we list samples from ArrayExpress data MTAB1724 that were used as cases and controls in comparison Sero_2
Cases	Controls
BabyDiet_12	BabyDiet_26
BabyDiet_13	BabyDiet_29
BabyDiet_19	BabyDiet_61
BabyDiet_113	BabyDiet_73
BabyDiet_275	BabyDiet_93
BabyDiet_328	BabyDiet_177
BabyDiet_437	BabyDiet_211
BabyDiet_450	BabyDiet_241
BabyDiet_6	BabyDiet_244
BabyDiet_7	BabyDiet_279
BabyDiet_41	BabyDiet_305
BabyDiet_276	BabyDiet_321
BabyDiet_302	BabyDiet_325
BabyDiet_319	BabyDiet_413
BabyDiet_337	BabyDiet_422
BabyDiet_348	BabyDiet_438
BabyDiet_361	BabyDiet_447

## Sheet: GSE27011_sc
In this sheet we list samples from GEO data GSE27011 that were used as cases and controls in comparison Asthma
Cases	Controls
SA_101	ctrl_501
SA_114	ctrl_502
SA_12	ctrl_503
SA_201	ctrl_504
SA_252	ctrl_505
SA_253	ctrl_506
SA_257	ctrl_507
SA_258	ctrl_508
SA_259	ctrl_509
SA_260	ctrl_511
SA_271	ctrl_512
SA_291	ctrl_513
SA_292	ctrl_514
SA_51	ctrl_515
SA_61	ctrl_516
SA_62	ctrl_517
SA_71	ctrl_518
	ctrl_519

## Sheet: GSE77970
In this sheet we list samples from GEO data GSE79970 that were used as cases and controls in comparison JIA
Cases	Controls
JIA patient 1	healthy control 1
JIA patient 2	healthy control 2
JIA patient 3	healthy control 3
JIA patient 4	healthy control 4
JIA patient 5	healthy control 5
JIA patient 6	healthy control 6
JIA patient 7	healthy control 7
JIA patient 8	healthy control 8
JIA patient 9	healthy control 9
JIA patient 10	healthy control 10
JIA patient 11	healthy control 11
JIA patient 12	healthy control 12
JIA patient 13	healthy control 13
JIA patient 14	healthy control 14
JIA patient 15	healthy control 15
JIA patient 16	healthy control 16
JIA patient 17
JIA patient 18
JIA patient 19
JIA patient 20
JIA patient 21
JIA patient 22
JIA patient 23
JIA patient 24
JIA patient 25
JIA patient 26
JIA patient 27
JIA patient 28
JIA patient 29
JIA patient 30
JIA patient 31
JIA patient 32
JIA patient 33
JIA patient 34
JIA patient 35
JIA patient 36
JIA patient 37
JIA patient 38
JIA patient 39
JIA patient 40
JIA patient 41
JIA patient 42
JIA patient 43
JIA patient 44
JIA patient 45
JIA patient 46
JIA patient 47
JIA patient 48
JIA patient 49
JIA patient 50
JIA patient 51
JIA patient 52
JIA patient 53
JIA patient 54
JIA patient 55
JIA patient 56
JIA patient 57
JIA patient 58
JIA patient 59
JIA patient 60
JIA patient 61
JIA patient 62
JIA patient 63
JIA patient 64
JIA patient 65
JIA patient 66
JIA patient 67
JIA patient 68
JIA patient 69
JIA patient 70
JIA patient 71
JIA patient 72
JIA patient 73
JIA patient 74
JIA patient 75
JIA patient 76
JIA patient 77
JIA patient 78
JIA patient 79
JIA patient 80
JIA patient 81
JIA patient 82
JIA patient 83
JIA patient 84
JIA patient 85

## Sheet: GSE22529
In this sheet we list samples from GEO data GSE22529 that were used as cases and controls in comparison Leukemia
Cases	Controls
sample1	Control1
sample2	Control2
sample3	Control3
sample4	Control4
sample5	Control5
sample6	Control6
sample7	Control7
sample8	Control8
sample9	Control9
sample10	Control10
sample11	Control11
sample12
sample13
sample14
sample15
sample16
sample17
sample18
sample19
sample20
sample21
sample22
sample23
sample24
sample25
sample26
sample27
sample28
sample29
sample30
sample31
sample32
sample33
sample34
sample35
sample36
sample37
sample38
sample39
sample40
sample41
