# Supplementary material for: PASI: A novel pathway method to identify delicate group effects
Source: PLoS One. 2018 Jul 5;13(7):e0199991. doi: 10.1371/journal.pone.0199991 (PMC6033442; doi:10.1371/journal.pone.0199991)
Supplement: S2 Table — (XLSX) [file pone.0199991.s002.xlsx]

## Sheet: T1D related data
Here intersection of pathways analyzed for all data sets* are ranked in decreasing order based on measure: median(pathway values in case samples)-median(pathway values in control samples)
* Not all pathways are analyzed for all data sets. This is because of different noise-levels in different data sets, there might be too little measured genes for analyzing a pathay.
	Pathways (KEGG ID)
		T1D_1	Sero_1	T1D_3	T1D_2	T1D_4	Sero_2		<- data sets		Median rank	Rank of median rank
	hsa04664	1	35	38	51	84	90		<- numbers are ranks		44.5	29.5
	hsa04713	2	155	36	189	35	2				35.5	19
	hsa04010	3	21	12	19	24	32				20	7
	hsa04960	4	7	83	24	8	101				16	4
	hsa04720	5	24	1	2	19	181				12	2
	hsa04370	6	38	104	68	135	67				67.5	60
	hsa04380	7	77	15	76	9	10				12.5	3
	hsa04930	8	1	43	202	133	133				88	84
	hsa04725	9	58	109	30	64	123				61	48
	hsa05216	10	26	27	21	60	98				26.5	11.5
	hsa04917	11	12	63	6	7	38				11.5	1
	hsa04012	12	37	131	89	14	45				41	23
	hsa05214	13	6	18	55	41	49				29.5	15
	hsa04750	14	82	84	198	137	73				83	77
	hsa05142	15	17	20	4	79	130				18.5	6
	hsa07000 (artificial id for IRF pathway	16	96	39	37	89	5				38	21.5
	hsa04919	17	75	118	63	18	72				67.5	60
	hsa04151	18	53	50	79	23	86				51.5	39
	hsa04062	19	95	23	91	42	70				56	43
	hsa04015	20	45	14	60	20	97				32.5	17
	hsa04910	21	30	47	114	40	162				43.5	28
	hsa04540	22	66	24	1	12	12				17	5
	hsa05221	23	49	46	14	57	93				47.5	33
	hsa04510	24	74	5	29	4	191				26.5	11.5
	hsa00592	25	199	190	73	205	163				176.5	200
	hsa04014	26	16	25	144	17	34				25.5	10
	hsa04270	27	81	159	41	37	48				44.5	29.5
	hsa05213	28	127	138	18	145	103				115	113.5
	hsa04921	29	123	160	27	106	124				114.5	111.5
	hsa05219	30	59	193	82	91	102				86.5	81.5
	hsa06000 (artifical id for IFN pathway)	31	207	2	12	26	59				28.5	13
	hsa04912	32	5	185	43	56	85				49.5	36
	hsa03015	33	188	37	20	86	185				61.5	49.5
	hsa04915	34	113	112	25	13	22				29.5	15
	hsa05152	35	41	21	80	80	27				38	21.5
	hsa04520	36	141	3	102	61	96				78.5	70.5
	hsa04722	37	3	11	35	38	179				36	20
	hsa05010	38	48	140	115	148	155				127.5	128.5
	hsa05211	39	78	164	153	132	116				124	124.5
	hsa05200	40	97	57	45	76	36				51	37.5
	hsa04330	41	185	44	137	87	8				65.5	56
	hsa05220	42	43	97	70	39	23				42.5	25.5
	hsa04020	43	200	34	118	95	187				106.5	103
	hsa04068	44	106	125	7	104	75				89.5	86
	hsa04914	45	20	69	77	149	180				73	64
	hsa05034	46	139	41	38	138	204				92	90
	hsa04630	47	50	30	104	45	15				46	31
	hsa05161	48	32	80	48	143	44				48	34
	hsa05210	49	79	157	52	142	159				110.5	109
	hsa04726	50	65	99	50	164	156				82	75.5
	hsa04916	51	8	73	188	43	14				47	32
	hsa04730	52	54	114	17	66	209				60	47
	hsa04622	53	68	48	40	53	61				53	40
	hsa04110	54	27	16	32	22	87				29.5	15
	hsa04662	55	150	28	109	25	30				42.5	25.5
	hsa04360	56	15	116	46	30	134				51	37.5
	hsa04320	57	105	93	212	90	129				99	95
	hsa00770	58	126	62	187	193	208				156.5	170
	hsa05205	59	93	71	84	62	140				77.5	68
	hsa03013	60	137	68	78	118	115				96.5	93.5
	hsa04670	61	140	6	54	97	11				57.5	46
	hsa04650	62	46	33	33	77	81				54	41
	hsa05223	63	57	111	83	65	20				64	53
	hsa05215	64	31	124	71	105	3				67.5	60
	hsa00430	65	47	148	122	121	188				121.5	120.5
	hsa05134	66	29	76	34	141	66				66	57
	hsa04621	67	52	59	154	74	6				63	52
	hsa04962	68	42	192	166	169	78				122	122.5
	hsa00071	69	39	55	94	180	147				81.5	74
	hsa04210	70	40	115	15	81	26				55	42
	hsa05162	71	148	77	186	102	114				108	107
	hsa05145	72	62	17	75	75	74				73	64
	hsa05218	73	10	94	8	78	1				41.5	24
	hsa04932	74	55	19	56	58	79				57	44.5
	hsa05217	75	144	168	175	50	165				154.5	167
	hsa00910	76	211	156	53	212	146				151	164
	hsa04066	77	134	147	126	55	77				101.5	97
	hsa00511	78	173	4	101	157	142				121.5	120.5
	hsa00630	79	174	204	120	165	174				169.5	187.5
	hsa05140	80	70	98	59	110	108				89	85
	hsa04666	81	107	49	112	6	41				65	54.5
	hsa00310	82	121	207	134	109	186				127.5	128.5
	hsa05168	83	132	126	149	82	84				105	101
	hsa00562	84	168	152	128	150	117				139	144
	hsa04620	85	102	7	23	33	33				33	18
	hsa03030	86	114	198	90	190	100				107	104
	hsa04350	87	83	130	22	83	158				85	79
	hsa00030	88	136	78	209	156	199				146	153.5
	hsa04120	89	124	167	103	124	202				124	124.5
	hsa05120	90	23	132	3	2	19				21	8.5
	hsa04064	91	159	85	88	68	46				86.5	81.5
	hsa00040	92	101	177	174	187	206				175.5	198
	hsa00460	93	63	212	203	10	211				148	158
	hsa00920	94	117	151	171	176	182				161	175
	hsa04668	95	60	105	16	63	13				61.5	49.5
	hsa05100	96	18	13	150	5	112				57	44.5
	hsa05212	97	85	153	61	116	55				91	89
	hsa01040	98	51	110	190	179	91				104	98
	hsa03420	99	99	139	178	128	177				133.5	135
	hsa00052	100	72	26	192	117	80				90	87
	hsa04970	101	166	123	161	21	111				117	116
	hsa04623	102	142	8	158	71	62				86.5	81.5
	hsa05203	103	73	158	159	160	95				130.5	132
	hsa04611	104	109	108	28	28	64				84	78
	hsa04144	105	44	70	200	88	60				79	72.5
	hsa03018	106	19	137	87	69	69				78	69
	hsa04142	107	104	56	136	103	207				105.5	102
	hsa05166	108	34	121	65	101	141				104.5	99.5
	hsa05160	109	56	106	132	125	29				107.5	105.5
	hsa03410	110	197	189	72	202	184				186.5	208.5
	hsa00250	111	146	200	139	188	178				162	180
	hsa05164	112	118	45	105	155	40				108.5	108
	hsa05014	113	156	64	42	85	105				95	91
	hsa04115	114	67	120	11	162	65				90.5	88
	hsa00051	115	151	145	196	203	189				170	189
	hsa04660	116	94	95	47	54	39				74	67
	hsa04141	117	98	86	58	129	164				107.5	105.5
	hsa04310	118	135	10	49	31	37				43	27
	hsa04145	119	147	88	147	153	104				133	133.5
	hsa04070	120	191	149	163	93	150				149.5	160
	hsa05169	121	145	135	116	70	131				126	127
	hsa00600	122	176	67	201	181	161				168.5	185
	hsa05146	123	36	65	64	112	76				70.5	62
	hsa04727	124	203	202	169	108	203				185.5	206
	hsa00564	125	163	182	179	47	160				161.5	178
	hsa05012	126	110	87	9	195	212				118	117
	hsa04140	127	25	66	107	3	149				86.5	81.5
	hsa00450	128	198	103	74	170	25				115.5	115
	hsa00650	129	76	154	208	99	205				141.5	148
	hsa05222	130	33	144	66	59	24				62.5	51
	hsa00500	131	170	40	165	94	154				142.5	150
	hsa00531	132	201	79	194	98	47				115	113.5
	hsa05340	133	210	176	133	204	110				154.5	167
	hsa04261	134	120	100	93	27	4				96.5	93.5
	hsa04150	135	61	91	100	48	122				95.5	92
	hsa05323	136	158	101	92	199	190				147	157
	hsa05321	137	115	42	151	34	7				78.5	70.5
	hsa00072	138	152	175	211	178	106				163.5	181
	hsa05132	139	4	51	5	46	51				48.5	35
	hsa05202	140	175	142	69	152	151				146.5	155.5
	hsa05016	141	157	92	130	167	128				135.5	136
	hsa00020	142	180	199	207	73	54				161	175
	hsa05110	143	13	173	86	114	137				125.5	126
	hsa03022	144	88	170	111	139	169				141.5	148
	hsa04260	145	189	162	113	36	52				129	130.5
	hsa00760	146	130	53	191	186	127				138	141.5
	hsa04390	147	91	107	67	44	56				79	72.5
	hsa04146	148	182	181	127	130	125				139	144
	hsa03040	149	131	127	81	96	170				129	130.5
	hsa05020	150	162	166	10	183	172				164	182
	hsa00480	151	122	169	99	163	121				136.5	137.5
	hsa03050	152	149	141	85	185	198				150.5	163
	hsa03430	153	167	183	210	172	35				169.5	187.5
	hsa04971	154	196	165	124	29	119				139	144
	hsa04130	155	186	128	156	113	94				141.5	148
	hsa00100	156	71	205	185	200	157				171	191.5
	hsa03450	157	183	210	173	191	183				183	204
	hsa00410	158	161	196	162	52	193				161.5	178
	hsa03060	159	165	180	97	194	176				170.5	190
	hsa00190	160	178	201	123	175	167				171	191.5
	hsa00670	161	80	206	204	198	43				179.5	203
	hsa00230	162	116	174	138	166	92				150	161.5
	hsa04710	163	138	52	95	51	9				73.5	66
	hsa04918	164	119	134	110	49	58				114.5	111.5
	hsa05133	165	179	58	39	136	88				112	110
	hsa00010	166	169	75	195	123	145				155.5	169
	hsa04721	167	187	119	180	151	197				173.5	195.5
	hsa04122	168	2	209	31	210	71				119.5	118
	hsa00270	169	153	197	182	147	89				161	175
	hsa00565	170	209	61	106	15	173				138	141.5
	hsa00604	171	28	129	176	201	200				173.5	195.5
	hsa00510	172	69	117	62	127	138				122	122.5
	hsa05416	173	100	9	44	177	109				104.5	99.5
	hsa04640	174	190	172	117	189	166				173	194
	hsa04612	175	154	72	36	120	196				137	139.5
	hsa04810	176	11	29	26	16	16				21	8.5
	hsa05144	177	164	113	135	197	153				158.5	172.5
	hsa00062	178	92	96	167	171	192				169	186
	hsa04920	179	22	22	108	122	21				65	54.5
	hsa03440	180	86	208	146	154	68				150	161.5
	hsa05130	181	133	89	160	115	195				146.5	155.5
	hsa04514	182	181	102	129	159	107				144	151
	hsa04530	183	89	81	155	72	113				101	96
	hsa00240	184	128	188	199	168	132				176	199
	hsa05032	185	212	143	98	1	17				120.5	119
	hsa00561	186	112	161	148	111	210				154.5	167
	hsa00563	187	84	122	140	126	171				133	133.5
	hsa00330	188	172	171	131	196	144				171.5	193
	hsa05131	189	9	146	13	11	120				66.5	58
	hsa00790	190	143	211	181	208	50				185.5	206
	hsa03020	191	205	203	57	158	152				174.5	197
	hsa00620	192	103	187	206	161	168				177.5	201
	hsa04961	193	90	74	152	67	53				82	75.5
	hsa04728	194	64	82	205	32	31				73	64
	hsa00640	195	129	195	142	134	175				158.5	172.5
	hsa00280	196	87	163	145	146	136				145.5	152
	hsa03010	197	184	186	168	173	135				178.5	202
	hsa00520	198	125	133	172	192	126				152.5	165
	hsa00860	199	108	191	184	107	57				146	153.5
	hsa00532	200	160	60	125	92	148				136.5	137.5
	hsa00740	201	193	31	141	182	82				161.5	178
	hsa00900	202	204	194	96	209	143				198	211
	hsa04512	203	14	136	143	184	18				139.5	146
	hsa00983	204	171	184	164	100	99				167.5	183
	hsa05320	205	192	35	197	144	139				168	184
	hsa04966	206	194	179	177	206	118				186.5	208.5
	hsa00533	207	111	155	119	174	63				137	139.5
	hsa00061	208	202	178	193	211	42				197.5	210
	hsa04940	209	208	90	170	119	201				185.5	206
	hsa04964	210	206	150	121	207	194				200	212
	hsa05330	211	195	54	183	131	83				157	171
	hsa05332	212	177	32	157	140	28				148.5	159
Yellow highlight: direct relevance to T1D, gray highlight: overlap with a pathway related to T1D, no highlight: no known relevence to T1D
Pathways known to be connected to MAPK signalling or Ras signalling are denoted ``MAPK connection'' and ``Ras connection''
Top 30 pathways according to median ranks in T1D related data sets
KEGG Code	Pathway name and reason for highlight			Data Sets					Median rank	Rank of median rank	Position on this list
		T1D_1	Sero_1	T1D_3	T1D_2	T1D_4	Sero_2
hsa04917	Prolactin signaling	11	12	63	6	7	38		11.5	1	1
hsa04720	Hippocampal long term potentiation (LTP)	5	24	1	2	19	181		12	2	2
hsa04380	Osteoclast differentiation	7	77	15	76	9	10		12.5	3	3
hsa04960	Aldosterone-regulated sodium reabsorption	4	7	83	24	8	101		16	4	4
hsa04540	Gap junction	22	66	24	1	12	12		17	5	5
hsa05142	Chagas disease	15	17	20	4	79	130		18.5	6	6
hsa04010	MAPK signaling pathway	3	21	12	19	24	32		20	7	7
hsa05120	Epithelial cell signaling in Helicobacter pylori infection	90	23	132	3	2	19		21	8.5	8
hsa04810	Regulation of actin cytoskeleton	176	11	29	26	16	16		21	8.5	9
hsa04014	Ras signaling pathway	26	16	25	144	17	34		25.5	10	10
hsa05216	Thyroid cancer – Ras connection	10	26	27	21	60	98		26.5	11.5	11
hsa04510	Focal adhesion	24	74	5	29	4	191		26.5	11.5	12
hsa06000	hsa06000 is IFN pathway (artificial name)	31	207	2	12	26	59		28.5	13	13
hsa05214	Glioma – Ras connection	13	6	18	55	41	49		29.5	15	14
hsa04915	Estrogen signaling pathway – MAPK connection	34	113	112	25	13	22		29.5	15	15
hsa04110	Cell cycle	54	27	16	32	22	87		29.5	15	16
hsa04015	Rap1 signaling pathway – MAPK connection	20	45	14	60	20	97		32.5	17	17
hsa04620	Toll-like receptor signaling pathway	85	102	7	23	33	33		33	18	18
hsa04713	Circadian entrainment – MAPK connection	2	155	36	189	35	2		35.5	19	19
hsa04722	Neurotrophin signaling pathway – MAPK connection	37	3	11	35	38	179		36	20	20
hsa07000	hsa07000 is IRF pathway (artificial name)	16	96	39	37	89	5		38	21.5	21
hsa05152	Tuberculosis	35	41	21	80	80	27		38	21.5	22
hsa04012	ErbB signaling pathway – MAPK connection / Ras connection	12	37	131	89	14	45		41	23	23
hsa05218	Melanoma – Ras connection	73	10	94	8	78	1		41.5	24	24
hsa05220	Chronic myeloid leukemia – Ras connection	42	43	97	70	39	23		42.5	25.5	25
hsa04662	B cell receptor signaling pathway	55	150	28	109	25	30		42.5	25.5	26
hsa04310	Wnt signaling pathway	118	135	10	49	31	37		43	27	27
hsa04910	Insulin signaling pathway	21	30	47	114	40	162		43.5	28	28
hsa04664	Fc epsilon RI signaling pathway	1	35	38	51	84	90		44.5	29.5	29
hsa04270	Vascular smooth muscle contraction	27	81	159	41	37	48		44.5	29.5	30

## Sheet: Asthma
Ranked (smallest FDR first) pathways detected from Asthma
KEGG id	Pathway name
hsa00072	Synthesis and degradation of ketone bodies
hsa00510	N-Glycan biosynthesis
hsa00650	Butanoate metabolism
hsa00910	Nitrogen metabolism
hsa03050	Proteasome
hsa03450	Non-homologous end-joining
hsa04010	MAPK signaling pathway
hsa04014	Ras signaling pathway
hsa04015	Rap1 signaling pathway
hsa04130	SNARE interactions in vesicular transport
hsa04140	Regulation of autophagy
hsa04141	Protein processing in endoplasmic reticulum
hsa04146	Peroxisome
hsa04270	Vascular smooth muscle contraction
hsa04360	Axon guidance
hsa04611	Platelet activation
hsa04612	Antigen processing and presentation
hsa04630	Jak-STAT signaling pathway
hsa04720	Long-term potentiation
hsa04726	Serotonergic synapse
hsa04730	Long-term depression
hsa04915	Estrogen signaling pathway
hsa05145	Toxoplasmosis
hsa05152	Tuberculosis
hsa05214	Glioma
hsa05216	Thyroid cancer
hsa05220	Chronic myeloid leukemia
hsa05221	Acute myeloid leukemia
hsa05222	Small cell lung cancer
hsa05223	Non-small cell lung cancer
hsa05321	Inflammatory bowel disease (IBD)
hsa05330	Allograft rejection
hsa05340	Primary immunodeficiency
hsa04727	GABAergic synapse
hsa04918	Thyroid hormone synthesis
hsa04540	Gap junction
hsa05032	Morphine addiction
hsa05131	Shigellosis
hsa00561	Glycerolipid metabolism
hsa03440	Homologous recombination
hsa03018	RNA degradation
hsa04725	Cholinergic synapse
hsa04932	Non-alcoholic fatty liver disease (NAFLD)
hsa04115	p53 signaling pathway
hsa05322	Systemic lupus erythematosus
hsa04068	FoxO signaling pathway
hsa00020	Citrate cycle (TCA cycle)
hsa04020	Calcium signaling pathway
hsa05218	Melanoma
hsa05161	Hepatitis B
hsa05200	Pathways in cancer
hsa05020	Prion diseases
hsa04810	Regulation of actin cytoskeleton
hsa04914	Progesterone-mediated oocyte maturation
hsa04916	Melanogenesis
hsa04145	Phagosome
hsa03320	PPAR signaling pathway
hsa04261	Adrenergic signaling in cardiomyocytes
hsa04728	Dopaminergic synapse
hsa05219	Bladder cancer
hsa04114	Oocyte meiosis
hsa04151	PI3K-Akt signaling pathway
hsa04210	Apoptosis
hsa00230	Purine metabolism
hsa04380	Osteoclast differentiation
hsa05215	Prostate cancer
hsa04724	Glutamatergic synapse
hsa05168	Herpes simplex infection
hsa00062	Fatty acid elongation
hsa04062	Chemokine signaling pathway
hsa03030	DNA replication
hsa04750	Inflammatory mediator regulation of TRP channels
hsa05332	Graft-versus-host disease
hsa03420	Nucleotide excision repair
hsa05212	Pancreatic cancer
hsa05416	Viral myocarditis
hsa04660	T cell receptor signaling pathway
hsa04722	Neurotrophin signaling pathway
hsa04064	NF-kappa B signaling pathway
hsa05169	Epstein-Barr virus infection
hsa05211	Renal cell carcinoma
hsa04110	Cell cycle
hsa04122	Sulfur relay system
hsa00563	Glycosylphosphatidylinositol(GPI)-anchor biosynthesis
hsa05202	Transcriptional misregulation in cancer
hsa00630	Glyoxylate and dicarboxylate metabolism
hsa04510	Focal adhesion
hsa00564	Glycerophospholipid metabolism
hsa03040	Spliceosome
hsa03022	Basal transcription factors
hsa04961	Endocrine and other factor-regulated calcium reabsorption
hsa04650	Natural killer cell mediated cytotoxicity
hsa05120	Epithelial cell signaling in Helicobacter pylori infection
hsa04330	Notch signaling pathway
hsa00770	Pantothenate and CoA biosynthesis
hsa04970	Salivary secretion
hsa04120	Ubiquitin mediated proteolysis
hsa03060	Protein export
hsa00280	Valine, leucine and isoleucine degradation
hsa04370	VEGF signaling pathway
hsa00240	Pyrimidine metabolism
hsa00052	Galactose metabolism
hsa04350	TGF-beta signaling pathway
hsa00860	Porphyrin and chlorophyll metabolism
hsa00620	Pyruvate metabolism
hsa00100	Steroid biosynthesis
hsa03015	mRNA surveillance pathway
hsa04668	TNF signaling pathway
hsa04919	Thyroid hormone signaling pathway
hsa00640	Propanoate metabolism
hsa00562	Inositol phosphate metabolism
hsa00030	Pentose phosphate pathway
hsa00533	Glycosaminoglycan biosynthesis - keratan sulfate
hsa04910	Insulin signaling pathway
hsa05414	Dilated cardiomyopathy
hsa04721	Synaptic vesicle cycle
hsa05320	Autoimmune thyroid disease
hsa05012	Parkinson's disease
hsa04713	Circadian entrainment
hsa00410	beta-Alanine metabolism
hsa00520	Amino sugar and nucleotide sugar metabolism
hsa04921	Oxytocin signaling pathway
hsa05203	Viral carcinogenesis
hsa04971	Gastric acid secretion
hsa04066	HIF-1 signaling pathway
hsa04310	Wnt signaling pathway
hsa04012	ErbB signaling pathway
hsa00190	Oxidative phosphorylation
hsa05016	Huntington's disease
hsa04620	Toll-like receptor signaling pathway
hsa04973	Carbohydrate digestion and absorption
hsa04622	RIG-I-like receptor signaling pathway
hsa00053	Ascorbate and aldarate metabolism
hsa04512	ECM-receptor interaction
hsa05166	HTLV-I infection
hsa00040	Pentose and glucuronate interconversions
hsa04514	Cell adhesion molecules (CAMs)
hsa00565	Ether lipid metabolism
hsa00330	Arginine and proline metabolism
hsa00250	Alanine, aspartate and glutamate metabolism
hsa04960	Aldosterone-regulated sodium reabsorption
hsa04070	Phosphatidylinositol signaling system
hsa00500	Starch and sucrose metabolism
hsa01040	Biosynthesis of unsaturated fatty acids
hsa04530	Tight junction
hsa00071	Fatty acid degradation
hsa04662	B cell receptor signaling pathway
hsa05213	Endometrial cancer
hsa04664	Fc epsilon RI signaling pathway
hsa04920	Adipocytokine signaling pathway
hsa00900	Terpenoid backbone biosynthesis
hsa00061	Fatty acid biosynthesis
hsa05010	Alzheimer's disease
hsa04390	Hippo signaling pathway
hsa05140	Leishmaniasis
hsa00010	Glycolysis / Gluconeogenesis
hsa00480	Glutathione metabolism
hsa05206	MicroRNAs in cancer
hsa05034	Alcoholism
hsa05205	Proteoglycans in cancer
hsa05146	Amoebiasis
hsa04670	Leukocyte transendothelial migration
hsa04666	Fc gamma R-mediated phagocytosis
hsa04060	Cytokine-cytokine receptor interaction
hsa04723	Retrograde endocannabinoid signaling
hsa04142	Lysosome
hsa00740	Riboflavin metabolism
hsa05323	Rheumatoid arthritis
hsa03013	RNA transport
hsa04144	Endocytosis
hsa00604	Glycosphingolipid biosynthesis - ganglio series
hsa04962	Vasopressin-regulated water reabsorption
hsa00601	Glycosphingolipid biosynthesis - lacto and neolacto series
hsa05132	Salmonella infection
hsa05217	Basal cell carcinoma
hsa04940	Type I diabetes mellitus
hsa00532	Glycosaminoglycan biosynthesis - chondroitin sulfate / dermatan sulfate
hsa03410	Base excision repair
hsa03020	RNA polymerase
hsa05144	Malaria
hsa00051	Fructose and mannose metabolism
hsa04964	Proximal tubule bicarbonate reclamation
hsa04972	Pancreatic secretion
hsa04640	Hematopoietic cell lineage
hsa00512	Mucin type O-Glycan biosynthesis
hsa05014	Amyotrophic lateral sclerosis (ALS)
hsa05210	Colorectal cancer
hsa00310	Lysine degradation
hsa04975	Fat digestion and absorption
hsa05160	Hepatitis C
hsa05110	Vibrio cholerae infection
hsa05142	Chagas disease (American trypanosomiasis)
hsa04320	Dorso-ventral axis formation
hsa04080	Neuroactive ligand-receptor interaction
hsa04150	mTOR signaling pathway
hsa03430	Mismatch repair
hsa05100	Bacterial invasion of epithelial cells
hsa04672	Intestinal immune network for IgA production
hsa04912	GnRH signaling pathway
hsa04917	Prolactin signaling pathway
hsa04742	Taste transduction
hsa05134	Legionellosis
hsa00534	Glycosaminoglycan biosynthesis - heparan sulfate / heparin
hsa05162	Measles
hsa00380	Tryptophan metabolism
hsa00603	Glycosphingolipid biosynthesis - globo series
hsa04974	Protein digestion and absorption
hsa04340	Hedgehog signaling pathway
hsa04520	Adherens junction
hsa00340	Histidine metabolism
hsa00980	Metabolism of xenobiotics by cytochrome P450
hsa05410	Hypertrophic cardiomyopathy (HCM)
hsa00920	Sulfur metabolism
hsa05130	Pathogenic Escherichia coli infection
hsa05164	Influenza A
hsa00983	Drug metabolism - other enzymes
hsa00670	One carbon pool by folate
hsa00592	alpha-Linolenic acid metabolism
hsa04710	Circadian rhythm
hsa00790	Folate biosynthesis
hsa04621	NOD-like receptor signaling pathway
hsa00450	Selenocompound metabolism
hsa00270	Cysteine and methionine metabolism
hsa00260	Glycine, serine and threonine metabolism
hsa05412	Arrhythmogenic right ventricular cardiomyopathy (ARVC)
hsa05143	African trypanosomiasis
hsa03010	Ribosome
hsa05133	Pertussis
hsa05031	Amphetamine addiction
hsa04966	Collecting duct acid secretion
hsa00531	Glycosaminoglycan degradation
hsa04623	Cytosolic DNA-sensing pathway
hsa00590	Arachidonic acid metabolism
hsa04978	Mineral absorption
hsa00600	Sphingolipid metabolism
hsa05030	Cocaine addiction
hsa04740	Olfactory transduction
hsa00511	Other glycan degradation
hsa05204	Chemical carcinogenesis
hsa00430	Taurine and hypotaurine metabolism
hsa04977	Vitamin digestion and absorption
hsa04930	Type II diabetes mellitus
hsa04260	Cardiac muscle contraction
hsa00760	Nicotinate and nicotinamide metabolism
hsa00290	Valine, leucine and isoleucine biosynthesis

## Sheet: JIA
Ranked (smallest FDR first) pathways detected from JIA
KEGG id	Pathway name
hsa00010	Glycolysis / Gluconeogenesis
hsa00020	Citrate cycle (TCA cycle)
hsa00062	Fatty acid elongation
hsa00071	Fatty acid degradation
hsa00100	Steroid biosynthesis
hsa00270	Cysteine and methionine metabolism
hsa00290	Valine, leucine and isoleucine biosynthesis
hsa00310	Lysine degradation
hsa00330	Arginine and proline metabolism
hsa00380	Tryptophan metabolism
hsa00450	Selenocompound metabolism
hsa00460	Cyanoamino acid metabolism
hsa00510	N-Glycan biosynthesis
hsa00511	Other glycan degradation
hsa00532	Glycosaminoglycan biosynthesis - chondroitin sulfate / dermatan sulfate
hsa00533	Glycosaminoglycan biosynthesis - keratan sulfate
hsa00534	Glycosaminoglycan biosynthesis - heparan sulfate / heparin
hsa00562	Inositol phosphate metabolism
hsa00563	Glycosylphosphatidylinositol(GPI)-anchor biosynthesis
hsa00564	Glycerophospholipid metabolism
hsa00565	Ether lipid metabolism
hsa00601	Glycosphingolipid biosynthesis - lacto and neolacto series
hsa00604	Glycosphingolipid biosynthesis - ganglio series
hsa00630	Glyoxylate and dicarboxylate metabolism
hsa00640	Propanoate metabolism
hsa00670	One carbon pool by folate
hsa00770	Pantothenate and CoA biosynthesis
hsa00790	Folate biosynthesis
hsa00900	Terpenoid backbone biosynthesis
hsa00910	Nitrogen metabolism
hsa01040	Biosynthesis of unsaturated fatty acids
hsa03013	RNA transport
hsa03015	mRNA surveillance pathway
hsa03020	RNA polymerase
hsa03050	Proteasome
hsa03060	Protein export
hsa03440	Homologous recombination
hsa04010	MAPK signaling pathway
hsa04014	Ras signaling pathway
hsa04015	Rap1 signaling pathway
hsa04020	Calcium signaling pathway
hsa04060	Cytokine-cytokine receptor interaction
hsa04062	Chemokine signaling pathway
hsa04064	NF-kappa B signaling pathway
hsa04066	HIF-1 signaling pathway
hsa04070	Phosphatidylinositol signaling system
hsa04110	Cell cycle
hsa04114	Oocyte meiosis
hsa04115	p53 signaling pathway
hsa04120	Ubiquitin mediated proteolysis
hsa04122	Sulfur relay system
hsa04140	Regulation of autophagy
hsa04141	Protein processing in endoplasmic reticulum
hsa04144	Endocytosis
hsa04146	Peroxisome
hsa04150	mTOR signaling pathway
hsa04151	PI3K-Akt signaling pathway
hsa04210	Apoptosis
hsa04260	Cardiac muscle contraction
hsa04261	Adrenergic signaling in cardiomyocytes
hsa04270	Vascular smooth muscle contraction
hsa04310	Wnt signaling pathway
hsa04320	Dorso-ventral axis formation
hsa04330	Notch signaling pathway
hsa04350	TGF-beta signaling pathway
hsa04360	Axon guidance
hsa04370	VEGF signaling pathway
hsa04380	Osteoclast differentiation
hsa04390	Hippo signaling pathway
hsa04510	Focal adhesion
hsa04512	ECM-receptor interaction
hsa04514	Cell adhesion molecules (CAMs)
hsa04520	Adherens junction
hsa04530	Tight junction
hsa04540	Gap junction
hsa04611	Platelet activation
hsa04612	Antigen processing and presentation
hsa04620	Toll-like receptor signaling pathway
hsa04621	NOD-like receptor signaling pathway
hsa04622	RIG-I-like receptor signaling pathway
hsa04623	Cytosolic DNA-sensing pathway
hsa04630	Jak-STAT signaling pathway
hsa04650	Natural killer cell mediated cytotoxicity
hsa04660	T cell receptor signaling pathway
hsa04662	B cell receptor signaling pathway
hsa04664	Fc epsilon RI signaling pathway
hsa04666	Fc gamma R-mediated phagocytosis
hsa04668	TNF signaling pathway
hsa04670	Leukocyte transendothelial migration
hsa04672	Intestinal immune network for IgA production
hsa04710	Circadian rhythm
hsa04713	Circadian entrainment
hsa04720	Long-term potentiation
hsa04721	Synaptic vesicle cycle
hsa04722	Neurotrophin signaling pathway
hsa04723	Retrograde endocannabinoid signaling
hsa04725	Cholinergic synapse
hsa04726	Serotonergic synapse
hsa04727	GABAergic synapse
hsa04728	Dopaminergic synapse
hsa04730	Long-term depression
hsa04750	Inflammatory mediator regulation of TRP channels
hsa04810	Regulation of actin cytoskeleton
hsa04910	Insulin signaling pathway
hsa04912	GnRH signaling pathway
hsa04915	Estrogen signaling pathway
hsa04916	Melanogenesis
hsa04917	Prolactin signaling pathway
hsa04919	Thyroid hormone signaling pathway
hsa04921	Oxytocin signaling pathway
hsa04930	Type II diabetes mellitus
hsa04932	Non-alcoholic fatty liver disease (NAFLD)
hsa04940	Type I diabetes mellitus
hsa04960	Aldosterone-regulated sodium reabsorption
hsa04961	Endocrine and other factor-regulated calcium reabsorption
hsa04962	Vasopressin-regulated water reabsorption
hsa04964	Proximal tubule bicarbonate reclamation
hsa04970	Salivary secretion
hsa04971	Gastric acid secretion
hsa04972	Pancreatic secretion
hsa04973	Carbohydrate digestion and absorption
hsa05010	Alzheimer's disease
hsa05012	Parkinson's disease
hsa05014	Amyotrophic lateral sclerosis (ALS)
hsa05016	Huntington's disease
hsa05020	Prion diseases
hsa05031	Amphetamine addiction
hsa05032	Morphine addiction
hsa05034	Alcoholism
hsa05100	Bacterial invasion of epithelial cells
hsa05110	Vibrio cholerae infection
hsa05130	Pathogenic Escherichia coli infection
hsa05131	Shigellosis
hsa05132	Salmonella infection
hsa05133	Pertussis
hsa05134	Legionellosis
hsa05142	Chagas disease (American trypanosomiasis)
hsa05143	African trypanosomiasis
hsa05144	Malaria
hsa05145	Toxoplasmosis
hsa05146	Amoebiasis
hsa05150	Staphylococcus aureus infection
hsa05152	Tuberculosis
hsa05160	Hepatitis C
hsa05161	Hepatitis B
hsa05164	Influenza A
hsa05166	HTLV-I infection
hsa05168	Herpes simplex infection
hsa05169	Epstein-Barr virus infection
hsa05200	Pathways in cancer
hsa05203	Viral carcinogenesis
hsa05205	Proteoglycans in cancer
hsa05210	Colorectal cancer
hsa05211	Renal cell carcinoma
hsa05212	Pancreatic cancer
hsa05213	Endometrial cancer
hsa05215	Prostate cancer
hsa05216	Thyroid cancer
hsa05218	Melanoma
hsa05219	Bladder cancer
hsa05220	Chronic myeloid leukemia
hsa05222	Small cell lung cancer
hsa05223	Non-small cell lung cancer
hsa05320	Autoimmune thyroid disease
hsa05321	Inflammatory bowel disease (IBD)
hsa05322	Systemic lupus erythematosus
hsa05323	Rheumatoid arthritis
hsa05330	Allograft rejection
hsa05332	Graft-versus-host disease
hsa05340	Primary immunodeficiency
hsa05410	Hypertrophic cardiomyopathy (HCM)
hsa05412	Arrhythmogenic right ventricular cardiomyopathy (ARVC)
hsa05414	Dilated cardiomyopathy
hsa05416	Viral myocarditis
hsa07000
hsa04640	Hematopoietic cell lineage
hsa03022	Basal transcription factors
hsa05214	Glioma
hsa00600	Sphingolipid metabolism
hsa00860	Porphyrin and chlorophyll metabolism
hsa04012	ErbB signaling pathway
hsa00480	Glutathione metabolism
hsa00250	Alanine, aspartate and glutamate metabolism
hsa00650	Butanoate metabolism
hsa04130	SNARE interactions in vesicular transport
hsa00280	Valine, leucine and isoleucine degradation
hsa00620	Pyruvate metabolism
hsa05202	Transcriptional misregulation in cancer
hsa03420	Nucleotide excision repair
hsa04914	Progesterone-mediated oocyte maturation
hsa02010	ABC transporters
hsa05162	Measles
hsa03040	Spliceosome
hsa03018	RNA degradation
hsa04913	Ovarian steroidogenesis
hsa04918	Thyroid hormone synthesis
hsa04142	Lysosome
hsa05140	Leishmaniasis
hsa00531	Glycosaminoglycan degradation
hsa05221	Acute myeloid leukemia
hsa05120	Epithelial cell signaling in Helicobacter pylori infection
hsa04340	Hedgehog signaling pathway
hsa03450	Non-homologous end-joining
hsa03030	DNA replication
hsa04068	FoxO signaling pathway
hsa00410	beta-Alanine metabolism
hsa00500	Starch and sucrose metabolism
hsa04145	Phagosome
hsa00603	Glycosphingolipid biosynthesis - globo series
hsa00061	Fatty acid biosynthesis
hsa00430	Taurine and hypotaurine metabolism
hsa00920	Sulfur metabolism
hsa00520	Amino sugar and nucleotide sugar metabolism
hsa04920	Adipocytokine signaling pathway
hsa04978	Mineral absorption
hsa05217	Basal cell carcinoma
hsa00240	Pyrimidine metabolism
hsa00230	Purine metabolism
hsa00561	Glycerolipid metabolism
hsa00590	Arachidonic acid metabolism
hsa03410	Base excision repair
hsa00052	Galactose metabolism
hsa00190	Oxidative phosphorylation
hsa00040	Pentose and glucuronate interconversions
hsa00512	Mucin type O-Glycan biosynthesis
hsa00760	Nicotinate and nicotinamide metabolism
hsa06000
hsa00051	Fructose and mannose metabolism
hsa03010	Ribosome
hsa05204	Chemical carcinogenesis
hsa00592	alpha-Linolenic acid metabolism
hsa00030	Pentose phosphate pathway
hsa00983	Drug metabolism - other enzymes
hsa00340	Histidine metabolism
hsa03430	Mismatch repair
hsa04966	Collecting duct acid secretion
hsa00740	Riboflavin metabolism
hsa00072	Synthesis and degradation of ketone bodies

## Sheet: Leukemia
Ranked (smallest FDR first) pathways detected from Leukemia
KEGG id	Pathway name
hsa00062	Fatty acid elongation
hsa00230	Purine metabolism
hsa00450	Selenocompound metabolism
hsa00511	Other glycan degradation
hsa00562	Inositol phosphate metabolism
hsa00670	One carbon pool by folate
hsa00910	Nitrogen metabolism
hsa03013	RNA transport
hsa03015	mRNA surveillance pathway
hsa03018	RNA degradation
hsa03430	Mismatch repair
hsa04010	MAPK signaling pathway
hsa04014	Ras signaling pathway
hsa04015	Rap1 signaling pathway
hsa04020	Calcium signaling pathway
hsa04062	Chemokine signaling pathway
hsa04066	HIF-1 signaling pathway
hsa04068	FoxO signaling pathway
hsa04070	Phosphatidylinositol signaling system
hsa04110	Cell cycle
hsa04130	SNARE interactions in vesicular transport
hsa04141	Protein processing in endoplasmic reticulum
hsa04142	Lysosome
hsa04145	Phagosome
hsa04150	mTOR signaling pathway
hsa04151	PI3K-Akt signaling pathway
hsa04210	Apoptosis
hsa04310	Wnt signaling pathway
hsa04330	Notch signaling pathway
hsa04370	VEGF signaling pathway
hsa04380	Osteoclast differentiation
hsa04510	Focal adhesion
hsa04611	Platelet activation
hsa04622	RIG-I-like receptor signaling pathway
hsa04623	Cytosolic DNA-sensing pathway
hsa04630	Jak-STAT signaling pathway
hsa04650	Natural killer cell mediated cytotoxicity
hsa04660	T cell receptor signaling pathway
hsa04662	B cell receptor signaling pathway
hsa04664	Fc epsilon RI signaling pathway
hsa04666	Fc gamma R-mediated phagocytosis
hsa04670	Leukocyte transendothelial migration
hsa04713	Circadian entrainment
hsa04720	Long-term potentiation
hsa04722	Neurotrophin signaling pathway
hsa04728	Dopaminergic synapse
hsa04810	Regulation of actin cytoskeleton
hsa04910	Insulin signaling pathway
hsa04912	GnRH signaling pathway
hsa04914	Progesterone-mediated oocyte maturation
hsa04915	Estrogen signaling pathway
hsa04916	Melanogenesis
hsa04919	Thyroid hormone signaling pathway
hsa04920	Adipocytokine signaling pathway
hsa04921	Oxytocin signaling pathway
hsa04962	Vasopressin-regulated water reabsorption
hsa05010	Alzheimer's disease
hsa05014	Amyotrophic lateral sclerosis (ALS)
hsa05020	Prion diseases
hsa05034	Alcoholism
hsa05100	Bacterial invasion of epithelial cells
hsa05120	Epithelial cell signaling in Helicobacter pylori infection
hsa05130	Pathogenic Escherichia coli infection
hsa05131	Shigellosis
hsa05132	Salmonella infection
hsa05134	Legionellosis
hsa05140	Leishmaniasis
hsa05145	Toxoplasmosis
hsa05152	Tuberculosis
hsa05160	Hepatitis C
hsa05161	Hepatitis B
hsa05162	Measles
hsa05164	Influenza A
hsa05166	HTLV-I infection
hsa05168	Herpes simplex infection
hsa05169	Epstein-Barr virus infection
hsa05203	Viral carcinogenesis
hsa05210	Colorectal cancer
hsa05211	Renal cell carcinoma
hsa05212	Pancreatic cancer
hsa05213	Endometrial cancer
hsa05214	Glioma
hsa05215	Prostate cancer
hsa05216	Thyroid cancer
hsa05218	Melanoma
hsa05220	Chronic myeloid leukemia
hsa05221	Acute myeloid leukemia
hsa05222	Small cell lung cancer
hsa05223	Non-small cell lung cancer
hsa00071	Fatty acid degradation
hsa04612	Antigen processing and presentation
hsa05016	Huntington's disease
hsa00640	Propanoate metabolism
hsa03060	Protein export
hsa04710	Circadian rhythm
hsa04144	Endocytosis
hsa03420	Nucleotide excision repair
hsa04120	Ubiquitin mediated proteolysis
hsa00480	Glutathione metabolism
hsa05012	Parkinson's disease
hsa03040	Spliceosome
hsa00620	Pyruvate metabolism
hsa05032	Morphine addiction
hsa03410	Base excision repair
hsa03010	Ribosome
hsa04140	Regulation of autophagy
hsa00020	Citrate cycle (TCA cycle)
hsa00010	Glycolysis / Gluconeogenesis
hsa03022	Basal transcription factors
hsa03020	RNA polymerase
hsa00030	Pentose phosphate pathway
hsa03050	Proteasome
hsa00190	Oxidative phosphorylation
hsa05110	Vibrio cholerae infection
